# Supplementary material for: The Tomato ddm1b Mutant Shows Decreased Sensitivity to Heat Stress Accompanied by Transcriptional Alterations
Source: Genes (Basel). 2021 Aug 28;12(9):1337. doi: 10.3390/genes12091337 (PMC8471610; doi:10.3390/genes12091337)
Supplement: Supplementary file 1 [file genes-12-01337-s001.zip]

Archive with 1 entries (1 files):
- genes-1342844-supplementary.xlsx
