# Supplementary material for: The Tomato ddm1b Mutant Shows Decreased Sensitivity to Heat Stress Accompanied by Transcriptional Alterations
Source: Genes (Basel). 2021 Aug 28;12(9):1337. doi: 10.3390/genes12091337 (PMC8471610; doi:10.3390/genes12091337)
Supplement: Supplementary file 1 [file genes-12-01337-s001.zip › genes-1342844-supplementary.xlsx]

## Sheet: Seedling survival rate (hs)_S1
Genotype	Replicate	Survival rate
M82	1	0.2
M82	2	0.266667
M82	3	0.2
M82	4	0.0666667
M82	5	0.0666667
M82	6	0
M82	7	0.2
M82	8	0.2
M82	9	0.307692
M82	10	0
M82	11	0.285714
M82	12	0.2
M82	13	0.25
M82	14	0.2
M82	15	0.25
ddm1b	1	0.4
ddm1b	2	0.333333
ddm1b	3	0.2
ddm1b	4	0.2
ddm1b	5	0.2
ddm1b	6	0.833333
ddm1b	7	0.714286
ddm1b	8	0.2
ddm1b	9	0.428571
ddm1b	10	0.125
ddm1b	11	0.833333
ddm1b	12	0.2
ddm1b	13	0.857143
ddm1b	14	0.333333
ddm1b	15	0.333333
ddm1b	16	0.333333
ddm1b	17	0
ddm1b	18	0.25
ddm1b	19	0.4
ddm1b	20	0
ddm1b	21	0.1
ddm1b	22	0.6
ddm1b	23	0.285714
ddm1b	24	0.375

## Sheet: Flowers and fruits_S2
Condition	Genotype	Plant no.	Inflorescence position	Number of flowers	Number of fruits	Fruit set (%)
control	ddm1b	1	1	6	3	50
control	ddm1b	1	2	12	10	83.34
control	ddm1b	1	3	8	7	87.5
control	ddm1b	2	1	5	4	80
control	ddm1b	2	2	7	6	85.71
control	ddm1b	2	3	6	6	100
control	ddm1b	2	4	7	3	42.85
control	ddm1b	2	5	8	7	87.5
control	ddm1b	3	1	6	5	83.34
control	ddm1b	3	2	6	5	83.34
control	ddm1b	3	3	9	7	77.78
control	ddm1b	4	1	10	7	70
control	ddm1b	4	2	8	7	87.5
control	ddm1b	4	3	8	7	87.5
control	ddm1b	5	1	9	5	55.56
control	ddm1b	5	2	9	7	77.78
control	ddm1b	5	3	7	7	100
control	ddm1b	5	4	10	7	70
control	ddm1b	5	5	8	7	87.5
control	ddm1b	6	1	10	6	60
control	ddm1b	6	2	7	6	85.71
control	ddm1b	6	3	8	5	62.5
control	ddm1b	7	1	9	5	55.56
control	ddm1b	7	2	8	5	62.5
control	ddm1b	7	3	7	5	71.42
control	M82	1	1	5	5	100
control	M82	1	2	8	7	87.5
control	M82	1	3	8	7	87.5
control	M82	1	4	7	3	42.85
control	M82	1	5	8	5	62.5
control	M82	2	1	7	5	71.42
control	M82	2	2	9	6	66.67
control	M82	2	3	10	9	90
control	M82	3	1	6	5	83.34
control	M82	3	2	4	1	25
control	M82	3	3	4	4	100
control	M82	4	1	6	5	83.34
control	M82	4	2	9	5	55.56
control	M82	4	3	6	2	33.34
control	M82	4	4	8	7	87.5
control	M82	4	5	7	5	71.42
control	M82	5	1	7	2	28.57
control	M82	5	2	7	6	85.71
control	M82	5	3	7	6	85.71
control	M82	6	1	7	5	71.45
control	M82	6	2	5	5	100
control	M82	6	3	7	6	85.71
control	M82	7	1	20	16	80
control	M82	7	2	6	4	66.67
control	M82	7	3	10	4	40
control	M82	7	4	6	6	100
control	M82	7	5	9	6	66.67
MCHS	ddm1b	1	1	9	5	55
MCHS	ddm1b	1	2	7	4	57.14
MCHS	ddm1b	1	3	7	5	71.42
MCHS	ddm1b	1	4	7	5	71.42
MCHS	ddm1b	1	5	9	1	11.11
MCHS	ddm1b	2	1	8	6	75
MCHS	ddm1b	2	2	7	6	85.71
MCHS	ddm1b	2	3	6	1	16.67
MCHS	ddm1b	2	4	10	7	70
MCHS	ddm1b	2	5	7	1	14.28
MCHS	ddm1b	3	1	7	6	85.71
MCHS	ddm1b	3	2	7	4	57.14
MCHS	ddm1b	3	3	8	4	50
MCHS	ddm1b	3	4	9	7	77.78
MCHS	ddm1b	3	5	7	6	85.71
MCHS	ddm1b	4	1	6	3	50
MCHS	ddm1b	4	2	9	6	66.67
MCHS	ddm1b	4	3	6	4	66.67
MCHS	ddm1b	4	4	8	7	87.5
MCHS	ddm1b	4	5	10	8	80
MCHS	ddm1b	5	1	10	7	70
MCHS	ddm1b	5	2	8	6	75
MCHS	ddm1b	5	3	12	1	8.3
MCHS	ddm1b	5	4	6	1	16.67
MCHS	ddm1b	5	5	9	3	33.34
MCHS	ddm1b	6	1	9	3	33.34
MCHS	ddm1b	6	2	7	2	28.57
MCHS	ddm1b	6	3	8	4	50
MCHS	ddm1b	6	4	9	3	33.34
MCHS	ddm1b	6	5	6	3	50
MCHS	ddm1b	7	1	9	3	33.34
MCHS	ddm1b	7	2	10	8	80
MCHS	ddm1b	7	3	6	6	100
MCHS	ddm1b	7	4	4	3	75
MCHS	ddm1b	7	5	7	2	28.57
MCHS	M82	1	1	9	3	33.34
MCHS	M82	1	2	10	8	80
MCHS	M82	1	3	6	6	100
MCHS	M82	1	4	4	3	75
MCHS	M82	1	5	7	2	28.57
MCHS	M82	2	1	9	1	11.12
MCHS	M82	2	2	8	2	25
MCHS	M82	2	3	11	4	36.36
MCHS	M82	2	4	9	5	55.56
MCHS	M82	2	5	6	0	0
MCHS	M82	3	1	9	1	11.12
MCHS	M82	3	2	8	2	25
MCHS	M82	3	3	11	4	36.37
MCHS	M82	3	4	9	5	55.56
MCHS	M82	3	5	6	0	0
MCHS	M82	4	1	6	4	66.67
MCHS	M82	4	2	11	7	63.63
MCHS	M82	4	3	5	1	20
MCHS	M82	4	4	6	3	50
MCHS	M82	4	5	8	4	50
MCHS	M82	5	1	7	5	71.42
MCHS	M82	5	2	7	0	0
MCHS	M82	5	3	4	4	100
MCHS	M82	5	4	8	1	12.5
MCHS	M82	5	5	8	0	0
MCHS	M82	6	1	7	1	14.28
MCHS	M82	6	2	6	4	66.67
MCHS	M82	6	3	6	0	0
MCHS	M82	6	4	8	2	25
MCHS	M82	6	5	6	2	33.34
MCHS	M82	7	1	9	3	33.34
MCHS	M82	7	2	10	5	50
MCHS	M82	7	3	7	2	28.57
MCHS	M82	7	4	9	4	44.45
MCHS	M82	7	5	6	0	0

## Sheet: Seeds per fruit_S3
Condition	Genotype	Seeds no. per plant	Fruits no. per plant	Calculated average seeds per fruit
control	ddm1b	1798.59	21	85.6472
control	ddm1b	845.229	12	70.4357
control	ddm1b	1844.29	23	80.1865
control	ddm1b	946.435	14	67.6025
control	ddm1b	761.697	14	54.4069
control	ddm1b	2209.28	15	147.285
control	ddm1b	950.082	13	73.0832
control	M82	813.294	14	58.0924
control	M82	802.206	14	57.3005
control	M82	1395.24	22	63.4202
control	M82	772.592	13	59.4301
control	M82	964.227	20	48.2113
control	M82	945.855	14	67.5611
control	M82	805.513	14	57.5367
MCHS	ddm1b	354.661	17	20.8624
MCHS	ddm1b	470.616	28	16.8077
MCHS	ddm1b	122	7	17.4286
MCHS	ddm1b	747.275	28	26.6884
MCHS	ddm1b	870.181	52	16.7343
MCHS	ddm1b	904.119	29	31.1765
MCHS	ddm1b	904.354	44	20.5535
MCHS	M82	427.83	15	28.522
MCHS	M82	482.799	25	19.3119
MCHS	M82	388.73	14	27.7665
MCHS	M82	523.107	25	20.9243
MCHS	M82	401.045	24	16.7102
MCHS	M82	545.123	22	24.7783
MCHS	M82	649.611	29	22.4004

## Sheet: Seeded fruit set rate_S4
Condition	Genotype	Replicate	Fully seeded fruits	Total fruits	Fully seeded fruit ratio
control	ddm1b	1	13	14	0.928571
control	ddm1b	2	12	13	0.923077
control	ddm1b	3	12	12	1
control	ddm1b	4	9	14	0.642857
control	ddm1b	5	15	15	1
control	ddm1b	6	19	21	0.904762
control	ddm1b	7	23	23	1
control	M82	1	11	15	0.733333
control	M82	2	14	14	1
control	M82	3	13	13	1
control	M82	4	13	14	0.928571
control	M82	5	14	14	1
control	M82	6	17	22	0.772727
control	M82	7	19	20	0.95
MCHS	ddm1b	1	7	11	0.636364
MCHS	ddm1b	2	10	14	0.714286
MCHS	ddm1b	3	12	14	0.857143
MCHS	ddm1b	4	19	20	0.95
MCHS	ddm1b	5	8	11	0.727273
MCHS	ddm1b	6	15	17	0.882353
MCHS	ddm1b	7	2	4	0.5
MCHS	M82	1	0	13	0
MCHS	M82	2	12	14	0.857143
MCHS	M82	3	0	7	0
MCHS	M82	4	0	6	0
MCHS	M82	5	6	15	0.4
MCHS	M82	6	6	14	0.428571

## Sheet: Hsp90_Table S5
	Number of reads (average)
	Control		MCHS
Gene ID	M82	ddm1b	M82	ddm1b
Solyc04g072160.3	6	2	17.6	34.8333
Solyc10g078930.2	1563.2	1045.67	2229.8	3685.5
Solyc12g056780.2	10	0.666667	10	18.3333
